# Supplementary material for: Human Epididymis Protein 4 Promotes Events Associated with Metastatic Ovarian Cancer via Regulation of the Extracelluar Matrix
Source: Front Oncol. 2018 Jan 22;7:332. doi: 10.3389/fonc.2017.00332 (PMC5786890; doi:10.3389/fonc.2017.00332)
Supplement: Supplementary file 2 [file Data_sheet_1.xlsx]

## Sheet: NV-C5
Transcript Cluster ID	Fold Change (linear) (OVCAR8-NV vs. OVCAR8-C5)	ANOVA p-value (OVCAR8-NV vs. OVCAR8-C5)	Gene Symbol	Description
8117018	4.57	0.044367	RNU6-522P	RNA, U6 small nuclear 522, pseudogene
7952522	3.95	0.006158	PUS3	pseudouridylate synthase 3
8147000	3.37	0.018182	ZFHX4	zinc finger homeobox 4
8045697	3.13	0.018553	RIF1	replication timing regulatory factor 1; uncharacterized LOC101929336
8151952	3.12	0.015462	NIPAL2	NIPA-like domain containing 2
7965979	3.11	0.031764	ALDH1L2	aldehyde dehydrogenase 1 family, member L2
7941272	3.08	0.047469	MALAT1	metastasis associated lung adenocarcinoma transcript 1 (non-protein coding)
7962760	3.07	0.046433	SENP1	SUMO1/sentrin specific peptidase 1
7929816	2.92	0.000165	SCD	stearoyl-CoA desaturase (delta-9-desaturase)
7949410	2.91	0.023502	MALAT1	metastasis associated lung adenocarcinoma transcript 1 (non-protein coding)
7958784	2.85	0.003031	ALDH2	aldehyde dehydrogenase 2 family (mitochondrial)
8169634	2.84	0.009727	RNU1-67P	RNA, U1 small nuclear 67, pseudogene
8067864	2.81	0.039053	ANKRD20A8P	ankyrin repeat domain 20 family, member A8, pseudogene; ankyrin repeat domain 20 family, member A5, pseudogene; ankyrin repeat domain-containing protein 20A3-like; ankyrin repeat domain 20 family, member A18, pseudogene; ankyrin repeat domain 20 family, member A11, pseudogene; asparagine synthetase pseudogene; ankyrin repeat domain 20 family, member A3; ankyrin repeat domain 20 family, member A2;…
7963750	2.78	0.017494	CBX5	chromobox homolog 5
7930996	2.72	0.03599	WDR11	WD repeat domain 11
8050608	2.68	0.034141	C2orf43	chromosome 2 open reading frame 43
8086141	2.67	0.020269	EPM2AIP1	EPM2A (laforin) interacting protein 1
7978932	2.65	0.015816	SOS2	son of sevenless homolog 2 (Drosophila)
8053797	2.61	0.01709	ANKRD36C	ankyrin repeat domain 36C
8113491	2.59	0.007734	STARD4	StAR-related lipid transfer (START) domain containing 4
8120756	2.53	0.026178	RNU6-836P	RNA, U6 small nuclear 836, pseudogene; RNA, U6 small nuclear 1338, pseudogene
8063408	2.48	0.039197
8045736	2.42	0.046658	FMNL2	formin-like 2
7982000	2.42	0.027864	SNORD116-26	small nucleolar RNA, C/D box 116-26
8112582	2.37	0.00633	RN7SL153P	RNA, 7SL, cytoplasmic 153, pseudogene
8111941	2.35	0.046086	HMGCS1	3-hydroxy-3-methylglutaryl-CoA synthase 1 (soluble)
8068266	2.35	0.02472	IFNAR1	interferon (alpha, beta and omega) receptor 1
7987135	2.33	0.047978
7999476	2.33	0.01579
8149248	2.33	0.001992
8180263	2.3	0.045247
8105104	2.29	0.035774	C5orf51	chromosome 5 open reading frame 51
7919155	2.29	0.003026	RNU1-13P	RNA, U1 small nuclear 13, pseudogene
7919405	2.29	0.003026	RNU1-13P	RNA, U1 small nuclear 13, pseudogene
8003859	2.28	0.02501
7993296	2.28	0.027372	SHISA9	shisa family member 9
8156022	2.28	0.03679	LOC642947	uncharacterized LOC642947
7971104	2.24	0.005873	TRPC4	transient receptor potential cation channel, subfamily C, member 4
8140650	2.2	0.036999	SEMA3E	sema domain, immunoglobulin domain (Ig), short basic domain, secreted, (semaphorin) 3E
8069517	2.2	0.015695	ANKRD20A9P	ankyrin repeat domain 20 family, member A9, pseudogene; RNA, U6 small nuclear 55, pseudogene; RNA, U6 small nuclear 954, pseudogene
7904726	2.19	0.020774	TXNIP	thioredoxin interacting protein
8113250	2.18	0.005321	ERAP1	endoplasmic reticulum aminopeptidase 1
8069505	2.17	0.025901	LINC00417	long intergenic non-protein coding RNA 417; chromosome 21 open reading frame 15; cytochrome P450, family 4, subfamily F, polypeptide 35, pseudogene
8036302	2.17	0.020362	LINC00665	long intergenic non-protein coding RNA 665
8052355	2.17	0.003501	EFEMP1	EGF containing fibulin-like extracellular matrix protein 1
8105191	2.14	0.020391	PARP8	poly (ADP-ribose) polymerase family, member 8
7962516	2.13	0.042537	SLC38A1	solute carrier family 38, member 1
8143633	2.13	0.001014	OR2A7	olfactory receptor, family 2, subfamily A, member 7; olfactory receptor, family 2, subfamily A, member 4; olfactory receptor, family 2, subfamily A, member 25; Rho guanine nucleotide exchange factor (GEF) 34, pseudogene
7969060	2.12	0.037397	FNDC3A	fibronectin type III domain containing 3A
8167835	2.12	0.001283	TRO	trophinin
8113369	2.1	0.017642	SLCO4C1	solute carrier organic anion transporter family, member 4C1
8016245	2.1	0.037694	LRRC37A4P	leucine rich repeat containing 37, member A4, pseudogene; leucine rich repeat containing 37, member A3; leucine rich repeat containing 37, member A17, pseudogene; leucine rich repeat containing 37, member A2; leucine rich repeat containing 37A; leucine rich repeat containing 37B pseudogene 1; leucine rich repeat containing 37, member A16, pseudogene; leucine rich repeat containing 37, member A6, …
8056734	2.1	0.029465	TLK1	tousled-like kinase 1
8091778	2.08	0.010345	SCARNA7	small Cajal body-specific RNA 7
8033319	2.07	0.020654	SH2D3A	SH2 domain containing 3A
7901788	2.06	0.003881	NFIA	nuclear factor I/A
7960757	2.06	0.000243	C1RL	complement component 1, r subcomponent-like
8117321	2.06	0.032536	TRIM38	tripartite motif containing 38
8045816	2.05	0.012244	GPD2	glycerol-3-phosphate dehydrogenase 2 (mitochondrial)
8118111	2.05	0.011577	HCP5	HLA complex P5 (non-protein coding)
7915896	2.05	0.014974	CYP4Z2P	cytochrome P450, family 4, subfamily Z, polypeptide 2, pseudogene
7991047	2.04	0.011538	LOC100131860	uncharacterized LOC100131860
8007919	2.03	0.035525	LRRC37A4P	leucine rich repeat containing 37, member A4, pseudogene; leucine rich repeat containing 37, member A2; leucine rich repeat containing 37, member A17, pseudogene; leucine rich repeat containing 37A; leucine rich repeat containing 37, member A3; leucine rich repeat containing 37B pseudogene 1; leucine rich repeat containing 37, member A16, pseudogene; leucine rich repeat containing 37, member A6, …
8129558	2.03	0.007798	OR2A7	olfactory receptor, family 2, subfamily A, member 7; olfactory receptor, family 2, subfamily A, member 4; olfactory receptor, family 2, subfamily A, member 25; Rho guanine nucleotide exchange factor (GEF) 34, pseudogene
8136645	2.03	0.043755	TAS2R4	taste receptor, type 2, member 4
7984453	2.02	0.015839	PIAS1	protein inhibitor of activated STAT, 1
7921031	2.02	0.029239
7900159	2.02	0.016259	DNALI1	dynein, axonemal, light intermediate chain 1
8093104	2.02	0.02428	TM4SF19	transmembrane 4 L six family member 19; TM4SF19-TCTEX1D2 readthrough (NMD candidate)
7936463	2.02	0.006709	ABLIM1	actin binding LIM protein 1
7970388	2.01	0.00476	ANKRD20A9P	ankyrin repeat domain 20 family, member A9, pseudogene; RNA, U6 small nuclear 55, pseudogene; RNA, U6 small nuclear 954, pseudogene
8102988	2	0.000986	GYPE	glycophorin E (MNS blood group)
8160260	2	0.001101	BNC2	basonuclin 2
8169378	1.99	0.043403	RGAG1	retrotransposon gag domain containing 1
8020339	1.98	0.011709	MC5R	melanocortin 5 receptor
7953603	1.98	0.005524	C1S	complement component 1, s subcomponent
8160011	1.98	0.036486	KIAA2026	KIAA2026
8064904	1.97	0.001179	FERMT1	fermitin family member 1
8001746	1.97	0.014164	SNORA46	small nucleolar RNA, H/ACA box 46
8054064	1.97	0.022724	ANKRD36B	ankyrin repeat domain 36B
8014233	1.94	0.045002	SLFN11	schlafen family member 11
8088436	1.92	0.036346	C3orf67	chromosome 3 open reading frame 67
8163972	1.91	0.030234	RC3H2	ring finger and CCCH-type domains 2
8112894	1.91	0.003289	RNU6-211P	RNA, U6 small nuclear 211, pseudogene; RNA, U6 small nuclear 1152, pseudogene
7957613	1.9	0.0301	VEZT	vezatin, adherens junctions transmembrane protein
8055688	1.9	0.049582	RND3	Rho family GTPase 3
8108737	1.9	0.038337	PCDHB13	protocadherin beta 13
7974314	1.89	0.033997
8139592	1.89	0.036693	HUS1	HUS1 checkpoint homolog (S. pombe)
8122222	1.89	0.009319	PDE7B	phosphodiesterase 7B
7961381	1.89	0.034965	GPR19	G protein-coupled receptor 19
7925904	1.88	0.034391	AKR1E2	aldo-keto reductase family 1, member E2
7917322	1.88	0.012604	SYDE2	synapse defective 1, Rho GTPase, homolog 2 (C. elegans)
7926127	1.87	0.034306	CELF2	CUGBP, Elav-like family member 2
8088979	1.87	0.006263	VGLL3	vestigial-like family member 3
8048733	1.87	0.030757	ACSL3	acyl-CoA synthetase long-chain family member 3
8096335	1.87	0.012885	HERC6	HECT and RLD domain containing E3 ubiquitin protein ligase family member 6
8002492	1.87	0.008886	HYDIN	HYDIN, axonemal central pair apparatus protein; HYDIN2, axonemal central pair apparatus protein (pseudogene); hydrocephalus-inducing protein homolog
8103226	1.86	0.00438	TMEM154	transmembrane protein 154
8178324	1.86	0.044817	ZNRD1-AS1	ZNRD1 antisense RNA 1; HLA complex group 8
7952004	1.86	0.002504	SCN4B	sodium channel, voltage-gated, type IV, beta subunit
8091764	1.86	0.01867	KPNA4	karyopherin alpha 4 (importin alpha 3)
7911335	1.85	0.042557	MT-TQ	mitochondrially encoded tRNA glutamine
8136473	1.85	0.036922	TRIM24	tripartite motif containing 24
8022612	1.85	0.045369	ZNF521	zinc finger protein 521
8165694	1.85	0.042557	MT-TQ	mitochondrially encoded tRNA glutamine
8173941	1.84	0.02914	TSPAN6	tetraspanin 6
8014487	1.84	0.048054	ACACA	acetyl-CoA carboxylase alpha
8017711	1.84	0.049775	GNA13	guanine nucleotide binding protein (G protein), alpha 13
8040552	1.84	0.029315	NCOA1	nuclear receptor coactivator 1
8154823	1.84	0.017141	ANKRD18B	ankyrin repeat domain 18B
7936762	1.83	0.013378	ATE1	arginyltransferase 1
8141150	1.83	0.015437	ASNS	asparagine synthetase (glutamine-hydrolyzing)
7944195	1.82	0.04516	UBE4A	ubiquitination factor E4A
7921526	1.82	0.012777	PIGM	phosphatidylinositol glycan anchor biosynthesis, class M
7960438	1.82	0.00868	ANO2	anoctamin 2, calcium activated chloride channel
8097017	1.82	0.039579	UGT8	UDP glycosyltransferase 8
7988426	1.82	0.011858	SLC30A4	solute carrier family 30 (zinc transporter), member 4
7923698	1.81	0.037047	RNA5SP74	RNA, 5S ribosomal pseudogene 74
8025828	1.81	0.009504	LDLR	low density lipoprotein receptor
8137526	1.81	0.001508	INSIG1	insulin induced gene 1
7904211	1.81	0.040107	VANGL1	VANGL planar cell polarity protein 1
8003722	1.81	0.032937	SRR	serine racemase
8078569	1.8	0.02854	GOLGA4	golgin A4
8011945	1.8	0.047438	KIAA0753	KIAA0753
8102800	1.8	0.03044	SLC7A11	solute carrier family 7 (anionic amino acid transporter light chain, xc- system), member 11
7961365	1.8	0.006299	MANSC1	MANSC domain containing 1
8016259	1.8	0.024354	LRRC37A2	leucine rich repeat containing 37, member A2; leucine rich repeat containing 37A; leucine rich repeat containing 37, member A3; leucine rich repeat containing 37, member A4, pseudogene; leucine rich repeat containing 37, member A17, pseudogene
7961546	1.8	0.039772	EPS8	epidermal growth factor receptor pathway substrate 8
8131803	1.79	0.018987	IL6	interleukin 6
8122150	1.79	0.000126	EYA4	EYA transcriptional coactivator and phosphatase 4
7902861	1.79	0.011613	LRRC8B	leucine rich repeat containing 8 family, member B
7999468	1.78	0.000982	LITAF	lipopolysaccharide-induced TNF factor
8147351	1.78	0.022827	ESRP1	epithelial splicing regulatory protein 1; Raf-1 proto-oncogene, serine/threonine kinase
7947540	1.78	0.046252	TRAF6	TNF receptor-associated factor 6, E3 ubiquitin protein ligase
8138647	1.78	0.011471	C7orf31	chromosome 7 open reading frame 31
8121884	1.78	0.012333	RN7SKP56	RNA, 7SK small nuclear pseudogene 56
7916898	1.77	0.02281	DEPDC1	DEP domain containing 1
8007388	1.77	0.04998	CNTD1	cyclin N-terminal domain containing 1
8063755	1.77	0.016671	FAM217B	family with sequence similarity 217, member B
8152863	1.76	0.011602
7986359	1.76	0.04032	IGF1R	insulin-like growth factor 1 receptor
7902023	1.76	0.005102	RAVER2	ribonucleoprotein, PTB-binding 2
7907702	1.75	0.037706	SOAT1	sterol O-acyltransferase 1
7936494	1.75	9.6e-05	GFRA1	GDNF family receptor alpha 1
8085033	1.74	0.028436	LMLN	leishmanolysin-like (metallopeptidase M8 family)
8117422	1.74	0.007334	HIST1H4F	histone cluster 1, H4f; histone cluster 1, H4g
8092691	1.74	0.004092	BCL6	B-cell CLL/lymphoma 6
8060963	1.74	0.023414	SNAP25	synaptosomal-associated protein, 25kDa
8031646	1.73	0.010717	ZNF667-AS1	ZNF667 antisense RNA 1 (head to head)
8069511	1.73	0.011838	ANKRD20A11P	ankyrin repeat domain 20 family, member A11, pseudogene
8042439	1.73	0.039335	ANTXR1	anthrax toxin receptor 1
8125870	1.73	0.001087	TCP11	t-complex 11, testis-specific
8040340	1.73	0.00184	LPIN1	lipin 1
8058221	1.72	0.038056	TRAK2	trafficking protein, kinesin binding 2
8126369	1.72	0.007579
8106141	1.72	0.033364	FCHO2	FCH domain only 2
8004416	1.72	0.00845	CHRNB1	cholinergic receptor, nicotinic, beta 1 (muscle)
8111101	1.72	0.003706	ANKH	ANKH inorganic pyrophosphate transport regulator
8075542	1.71	0.004583	PRR14L	proline rich 14-like
7956989	1.71	0.043923	MDM2	MDM2 proto-oncogene, E3 ubiquitin protein ligase
8080562	1.7	0.017249	IL17RB	interleukin 17 receptor B
8162940	1.7	0.001859	ABCA1	ATP-binding cassette, sub-family A (ABC1), member 1
8052438	1.7	0.011611	LOC339803	uncharacterized LOC339803
8128553	1.7	0.027137	BVES	blood vessel epicardial substance
8039645	1.69	0.009343	ZNF772	zinc finger protein 772
8020971	1.69	0.035433
8087925	1.69	0.030005	TNNC1	troponin C type 1 (slow)
8045768	1.68	0.002061	ARL6IP6	ADP-ribosylation factor-like 6 interacting protein 6
8044450	1.67	0.011836	ZC3H6	zinc finger CCCH-type containing 6
7915955	1.67	0.001201	SPATA6	spermatogenesis associated 6
7925701	1.67	0.004718	RNA5SP82	RNA, 5S ribosomal pseudogene 82
8103166	1.67	0.019979	SH3D19	SH3 domain containing 19
8154227	1.67	0.00523
8150881	1.67	0.009681	PLAG1	pleiomorphic adenoma gene 1
8146328	1.67	0.011069	RNU6-656P	RNA, U6 small nuclear 656, pseudogene
8049544	1.67	0.046273	LRRFIP1	leucine rich repeat (in FLII) interacting protein 1
8103025	1.67	0.048071	ZNF827	zinc finger protein 827
7899534	1.66	0.032586	EPB41	erythrocyte membrane protein band 4.1
7950336	1.66	0.036154	C2CD3	C2 calcium-dependent domain containing 3
8053751	1.66	0.035861	RNU6-1320P	RNA, U6 small nuclear 1320, pseudogene; RNA, U6 small nuclear 1269, pseudogene; RNA, U6 small nuclear 599, pseudogene; RNA, U6 small nuclear 1193, pseudogene
8173059	1.66	0.021223	WNK3	WNK lysine deficient protein kinase 3
8161405	1.66	0.035861	RNU6-1320P	RNA, U6 small nuclear 1320, pseudogene; RNA, U6 small nuclear 1269, pseudogene; RNA, U6 small nuclear 599, pseudogene; RNA, U6 small nuclear 1193, pseudogene
8098958	1.66	0.002525	POLN	polymerase (DNA directed) nu
8042737	1.66	0.047869	ALMS1	Alstrom syndrome 1
8128123	1.65	0.016424	RRAGD	Ras-related GTP binding D
8020653	1.65	0.015776	CABYR	calcium binding tyrosine-(Y)-phosphorylation regulated
8074606	1.65	0.010386	USP18	ubiquitin specific peptidase 18; ubiquitin specific peptidase 41
8103979	1.65	0.046619	KIAA1430	KIAA1430
7980098	1.65	0.044469	ALDH6A1	aldehyde dehydrogenase 6 family, member A1
8007850	1.64	0.032571	LRRC37A2	leucine rich repeat containing 37, member A2; leucine rich repeat containing 37A; leucine rich repeat containing 37, member A4, pseudogene; leucine rich repeat containing 37, member A17, pseudogene; leucine rich repeat containing 37, member A3; leucine rich repeat containing 37, member A6, pseudogene; leucine rich repeat containing 37B pseudogene 1; leucine rich repeat containing 37, member A16, …
8027352	1.64	0.028644	ZNF676	zinc finger protein 676; zinc finger protein 99; zinc finger protein 85; zinc finger protein 43; zinc finger protein 728; zinc finger protein 730; zinc finger protein 208; zinc finger protein 430; zinc finger protein 729
7947624	1.64	0.016533	PHF21A	PHD finger protein 21A
8151559	1.63	0.015626	SLC10A5	solute carrier family 10, member 5
8163328	1.63	0.001849	PTGR1	prostaglandin reductase 1
8017840	1.63	0.006719	LRRC37A16P	leucine rich repeat containing 37, member A16, pseudogene; leucine rich repeat containing 37, member A2; leucine rich repeat containing 37, member A6, pseudogene; leucine rich repeat containing 37A; leucine rich repeat containing 37, member A3; leucine rich repeat containing 37, member A4, pseudogene; leucine rich repeat containing 37B pseudogene 1; leucine rich repeat containing 37, member A14, …
8129573	1.63	0.011555	MOXD1	monooxygenase, DBH-like 1
7977075	1.63	0.039927	SNORA28	small nucleolar RNA, H/ACA box 28
8148149	1.63	0.013495	ZHX2	zinc fingers and homeoboxes 2
7960150	1.63	0.02078	ZNF140	zinc finger protein 140
7968800	1.63	0.028776	DGKH	diacylglycerol kinase, eta
7907861	1.63	0.010391	XPR1	xenotropic and polytropic retrovirus receptor 1
8148280	1.62	0.031949	SQLE	squalene epoxidase
8102936	1.62	0.007322
8019954	1.62	0.003217	DLGAP1-AS1	DLGAP1 antisense RNA 1
8007867	1.62	0.02706	LRRC37A2	leucine rich repeat containing 37, member A2; leucine rich repeat containing 37A; leucine rich repeat containing 37, member A4, pseudogene; leucine rich repeat containing 37, member A17, pseudogene; leucine rich repeat containing 37, member A3; leucine rich repeat containing 37, member A6, pseudogene; leucine rich repeat containing 37B pseudogene 1; leucine rich repeat containing 37, member A16, …
8040483	1.62	0.046999	TDRD15	tudor domain containing 15
8097657	1.61	0.01086	SMAD1	SMAD family member 1
7972826	1.61	0.041244	LINC00346	long intergenic non-protein coding RNA 346
8042356	1.61	0.002524	MEIS1	Meis homeobox 1
7916493	1.61	0.004805	PPAP2B	phosphatidic acid phosphatase type 2B
7925492	1.6	0.003847	OPN3	opsin 3
8163839	1.6	0.034176	C5	complement component 5
7980005	1.6	0.028915	NUMB	numb homolog (Drosophila); uncharacterized LOC101928143; uncharacterized LOC101930388
8156043	1.6	0.02397	PSAT1	phosphoserine aminotransferase 1
8093130	1.6	0.015998	RNF168	ring finger protein 168, E3 ubiquitin protein ligase
8088803	1.6	0.004942	EIF4E3	eukaryotic translation initiation factor 4E family member 3
8144699	1.6	0.012964
8066417	1.6	0.043754	SERINC3	serine incorporator 3
8175360	1.6	0.027001	MMGT1	membrane magnesium transporter 1
8045604	1.59	0.003971	MBD5	methyl-CpG binding domain protein 5
8154620	1.59	0.025932
8058091	1.59	0.015417	SATB2	SATB homeobox 2
8077376	1.59	0.001091	ITPR1	inositol 1,4,5-trisphosphate receptor, type 1
8135902	1.59	0.01893	SND1-IT1	SND1 intronic transcript 1 (non-protein coding); staphylococcal nuclease and tudor domain containing 1
7969933	1.58	0.021156	BIVM	basic, immunoglobulin-like variable motif containing
8094948	1.58	0.02573	SLAIN2	SLAIN motif family, member 2
8138045	1.58	0.017638	EIF2AK1	eukaryotic translation initiation factor 2-alpha kinase 1
7968417	1.58	0.008531	FRY	furry homolog (Drosophila)
8037283	1.58	0.035167	PSG4	pregnancy specific beta-1-glycoprotein 4
8017688	1.58	0.038638	LRRC37A2	leucine rich repeat containing 37, member A2; leucine rich repeat containing 37A; leucine rich repeat containing 37, member A3; leucine rich repeat containing 37, member A4, pseudogene; leucine rich repeat containing 37, member A17, pseudogene; leucine rich repeat containing 37, member A6, pseudogene; leucine rich repeat containing 37, member A16, pseudogene; leucine rich repeat containing 37B ps…
7924071	1.58	0.029715	KCNH1	potassium voltage-gated channel, subfamily H (eag-related), member 1
7934101	1.58	0.006814	AIFM2	apoptosis-inducing factor, mitochondrion-associated, 2
8017843	1.57	0.034833	SLC16A6	solute carrier family 16, member 6
8098470	1.57	0.023893	WWC2	WW and C2 domain containing 2; claudin 22
8052834	1.57	0.0137	C2orf42	chromosome 2 open reading frame 42
8005089	1.57	0.015345	COX10	cytochrome c oxidase assembly homolog 10 (yeast)
8156358	1.57	0.04601
8051215	1.57	0.006145	RBKS	ribokinase
7944082	1.57	0.015488	TAGLN	transgelin
7958692	1.56	0.006132	TCTN1	tectonic family member 1
8093756	1.56	0.016036	MSANTD1	Myb/SANT-like DNA-binding domain containing 1
7925918	1.56	0.00931	AKR1C1	aldo-keto reductase family 1, member C1
7913566	1.56	0.008978	HTR1D	5-hydroxytryptamine (serotonin) receptor 1D, G protein-coupled
8103998	1.55	0.03259	UFSP2	UFM1-specific peptidase 2
7993713	1.55	0.003601	IQCK	IQ motif containing K
7902290	1.55	0.018231	CTH	cystathionine gamma-lyase
7940660	1.55	0.016032
7996759	1.55	0.023917
7948612	1.55	0.000166	FADS1	fatty acid desaturase 1; microRNA 1908
7984276	1.54	0.021641	SLC24A1	solute carrier family 24 (sodium/potassium/calcium exchanger), member 1
7914153	1.54	0.033578	EYA3	EYA transcriptional coactivator and phosphatase 3
8008802	1.54	0.013452	GDPD1	glycerophosphodiester phosphodiesterase domain containing 1
7980296	1.54	0.047965	TMED10	transmembrane emp24-like trafficking protein 10 (yeast)
8142912	1.54	0.032728	TMEM209	transmembrane protein 209
8168723	1.54	0.018661	RPA4	replication protein A4, 30kDa
7902810	1.54	0.030932	LMO4	LIM domain only 4
8077441	1.54	0.006288	BHLHE40	basic helix-loop-helix family, member e40
8139003	1.54	0.041697	HERPUD2	HERPUD family member 2
8179495	1.53	0.003328	PSMB9	proteasome (prosome, macropain) subunit, beta type, 9
7898314	1.53	0.013617	CLCNKB	chloride channel, voltage-sensitive Kb
8178211	1.53	0.003328	PSMB9	proteasome (prosome, macropain) subunit, beta type, 9
7953835	1.53	0.002997	KLRG1	killer cell lectin-like receptor subfamily G, member 1
7927915	1.53	0.015285	STOX1	storkhead box 1
7902594	1.53	0.013838	PRKACB	protein kinase, cAMP-dependent, catalytic, beta
8142554	1.53	0.021687	AASS	aminoadipate-semialdehyde synthase
8118571	1.53	0.003328	PSMB9	proteasome (prosome, macropain) subunit, beta type, 9
7947332	1.53	0.038441	IMMP1L	IMP1 inner mitochondrial membrane peptidase-like (S. cerevisiae)
8044346	1.53	0.017816	LINC01123	long intergenic non-protein coding RNA 1123; long intergenic non-protein coding RNA 1106
7935054	1.52	0.048047	EIF2S2P3	eukaryotic translation initiation factor 2, subunit 2 beta pseudogene 3
8051762	1.52	0.011678	SLC8A1	solute carrier family 8 (sodium/calcium exchanger), member 1
8016546	1.52	0.024988	ZNF652	zinc finger protein 652
7918203	1.52	0.009497	NBPF6	neuroblastoma breakpoint family, member 6; neuroblastoma breakpoint family, member 4; neuroblastoma breakpoint family, member 5, pseudogene; neuroblastoma breakpoint family, member 22, pseudogene
8050336	1.52	0.044948	E2F6	E2F transcription factor 6; transcription factor E2F6-like
8100231	1.52	0.007101	TEC	tec protein tyrosine kinase
8097058	1.52	0.014275
8022531	1.52	0.008117	NPC1	Niemann-Pick disease, type C1
8044963	1.52	0.016809
7951910	1.52	0.034546	BACE1	beta-site APP-cleaving enzyme 1
7925201	1.52	0.004607	ARID4B	AT rich interactive domain 4B (RBP1-like)
7946655	1.51	0.005348	CSNK2A3	casein kinase 2, alpha 3 polypeptide; casein kinase 2, alpha 1 polypeptide
8022420	1.51	0.02685	ZNF519	zinc finger protein 519
8136495	1.51	0.049562	TTC26	tetratricopeptide repeat domain 26
8016429	1.51	0.011253	RNU6-1152P	RNA, U6 small nuclear 1152, pseudogene
8005839	1.51	0.007652	TMEM97	transmembrane protein 97
7963244	1.51	0.025866	TFCP2	transcription factor CP2
8161906	1.51	0.013508	GNAQ	guanine nucleotide binding protein (G protein), q polypeptide
8152812	1.51	0.023215	FAM84B	family with sequence similarity 84, member B
8148184	1.51	0.02362	FAM83A	family with sequence similarity 83, member A
8149555	-1.51	0.027454	PSD3	pleckstrin and Sec7 domain containing 3
8149330	-1.51	0.00192	CTSB	cathepsin B
7989315	-1.51	0.044682	GTF2A2	general transcription factor IIA, 2, 12kDa
8149762	-1.51	0.019656	TNFRSF10A	tumor necrosis factor receptor superfamily, member 10a
7990033	-1.51	0.031226	TLE3	transducin-like enhancer of split 3
8003857	-1.51	0.009082
8076449	-1.51	0.020508	RRP7B	ribosomal RNA processing 7 homolog B (S. cerevisiae)
8030187	-1.51	0.048357	CGB	chorionic gonadotropin, beta polypeptide; chorionic gonadotropin, beta polypeptide 5; chorionic gonadotropin, beta polypeptide 8; chorionic gonadotropin, beta polypeptide 2; chorionic gonadotropin, beta polypeptide 1; luteinizing hormone beta polypeptide; chorionic gonadotropin, beta polypeptide 7
7918869	-1.52	0.031949	NGF	nerve growth factor (beta polypeptide)
8150920	-1.52	0.040433	CYP7A1	cytochrome P450, family 7, subfamily A, polypeptide 1
8073752	-1.52	0.01718	FAM118A	family with sequence similarity 118, member A
8144378	-1.52	0.044176	AGPAT5	1-acylglycerol-3-phosphate O-acyltransferase 5
7997642	-1.52	0.02367	CRISPLD2	cysteine-rich secretory protein LCCL domain containing 2
8155665	-1.52	0.025262	PGM5	phosphoglucomutase 5
7991425	-1.52	0.022608
8113691	-1.52	0.031392	DTWD2	DTW domain containing 2
8127201	-1.53	0.020344	COL21A1	collagen, type XXI, alpha 1
7912520	-1.53	0.038528	NPPB	natriuretic peptide B
7996239	-1.53	0.013174	RNU6-103P	RNA, U6 small nuclear 103, pseudogene
8071806	-1.53	0.032897	DDTL	D-dopachrome tautomerase-like; D-dopachrome tautomerase
7904955	-1.53	0.00516
7924682	-1.53	0.035705	LEFTY2	left-right determination factor 2; left-right determination factor 1
8076563	-1.53	0.005902	MCAT	malonyl CoA:ACP acyltransferase (mitochondrial)
8082846	-1.53	0.025819	EPHB1	EPH receptor B1
8107998	-1.54	0.028657	UQCRQ	ubiquinol-cytochrome c reductase, complex III subunit VII, 9.5kDa
8161133	-1.54	0.026461	SPAG8	sperm associated antigen 8
8148674	-1.54	0.042647	MAPK15	mitogen-activated protein kinase 15
8148985	-1.54	3.4e-05	ERICH1	glutamate-rich 1
8114225	-1.54	0.000828	H2AFY	H2A histone family, member Y
8114415	-1.54	0.003647	GFRA3	GDNF family receptor alpha 3
8108066	-1.54	0.025276	UBE2B	ubiquitin-conjugating enzyme E2B
7958253	-1.54	0.011477	C12orf75	chromosome 12 open reading frame 75
7929947	-1.54	0.037984	TLX1	T-cell leukemia homeobox 1
7902235	-1.55	0.017139	LRRC7	leucine rich repeat containing 7
8070489	-1.55	0.036499	RIPK4	receptor-interacting serine-threonine kinase 4
7981011	-1.55	0.009822
8113873	-1.55	0.002898	HINT1	histidine triad nucleotide binding protein 1
7912537	-1.55	0.001151	DHRS3	dehydrogenase/reductase (SDR family) member 3
8051387	-1.56	0.045379	DPY30	dpy-30 homolog (C. elegans)
7916609	-1.56	0.000284	JUN	jun proto-oncogene
8175256	-1.56	0.005912	MIR503HG	MIR503 host gene (non-protein coding); microRNA 424
8019576	-1.56	0.008484	KRTAP2-3	keratin associated protein 2-3; keratin associated protein 2-4; keratin associated protein 2-1; keratin associated protein 2-2
8015210	-1.56	0.008484	KRTAP2-3	keratin associated protein 2-3; keratin associated protein 2-4; keratin associated protein 2-1; keratin associated protein 2-2
8038292	-1.56	0.03263	CGB	chorionic gonadotropin, beta polypeptide; chorionic gonadotropin, beta polypeptide 5; chorionic gonadotropin, beta polypeptide 8; chorionic gonadotropin, beta polypeptide 2; chorionic gonadotropin, beta polypeptide 1; luteinizing hormone beta polypeptide; chorionic gonadotropin, beta polypeptide 7
7926484	-1.56	0.000233
7949592	-1.56	0.036748	RIN1	Ras and Rab interactor 1
8010915	-1.56	0.013011	FAM101B	family with sequence similarity 101, member B
8146669	-1.57	0.001997	TRIM55	tripartite motif containing 55
8108217	-1.57	0.002671	TGFBI	transforming growth factor, beta-induced, 68kDa
8127662	-1.57	0.030952	RNU6-155P	RNA, U6 small nuclear 155, pseudogene
8059019	-1.57	0.017205	CRYBA2	crystallin, beta A2
8123644	-1.57	0.004235	TUBB2A	tubulin, beta 2A class IIa
8079630	-1.57	0.022785	TMA7	translation machinery associated 7 homolog (S. cerevisiae)
8076374	-1.58	0.000754	NHP2L1	NHP2 non-histone chromosome protein 2-like 1 (S. cerevisiae); annexin A2
8113651	-1.58	0.020419	ATG12	autophagy related 12
8163116	-1.58	0.014329	EPB41L4B	erythrocyte membrane protein band 4.1 like 4B
8078008	-1.58	0.047867	LSM3	LSM3 homolog, U6 small nuclear RNA associated (S. cerevisiae)
8164304	-1.58	0.033954	ST6GALNAC6	ST6 (alpha-N-acetyl-neuraminyl-2,3-beta-galactosyl-1,3)-N-acetylgalactosaminide alpha-2,6-sialyltransferase 6
7899346	-1.59	0.034112	TMA7	translation machinery associated 7 homolog (S. cerevisiae)
8104141	-1.59	0.024525	PLEKHG4B	pleckstrin homology domain containing, family G (with RhoGef domain) member 4B
8035456	-1.59	0.004045	LRRC25	leucine rich repeat containing 25
8107897	-1.59	0.036986	PDLIM4	PDZ and LIM domain 4
8093578	-1.59	0.040819	NAT8L	N-acetyltransferase 8-like (GCN5-related, putative)
7932985	-1.59	0.024035	NRP1	neuropilin 1
8074082	-1.6	0.028976	NCAPH2	non-SMC condensin II complex, subunit H2
8039453	-1.6	0.043029	TMEM150B	transmembrane protein 150B
8114113	-1.6	0.037933	ZCCHC10	zinc finger, CCHC domain containing 10
7898585	-1.6	0.047238	NBL1	neuroblastoma 1, DAN family BMP antagonist; MINOS1-NBL1 readthrough
7955694	-1.6	0.046677	IGFBP6	insulin-like growth factor binding protein 6; chromosome 12 open reading frame 57
8107119	-1.61	0.020032	FAM174A	family with sequence similarity 174, member A
8144267	-1.61	0.007347	CLN8	ceroid-lipofuscinosis, neuronal 8 (epilepsy, progressive with mental retardation)
8114845	-1.61	0.011443	PRELID2	PRELI domain containing 2
8124196	-1.61	0.006531	DCDC2	doublecortin domain containing 2
8096765	-1.62	0.046083	RPL34	ribosomal protein L34
7926443	-1.62	0.002204
8016194	-1.62	0.04478	MAP3K14	mitogen-activated protein kinase kinase kinase 14
8040238	-1.62	0.036615	HPCAL1	hippocalcin-like 1
8149733	-1.62	0.000426	TNFRSF10B	tumor necrosis factor receptor superfamily, member 10b
8025103	-1.63	0.004918	EMR1	egf-like module containing, mucin-like, hormone receptor-like 1
8035095	-1.63	0.006381	CYP4F11	cytochrome P450, family 4, subfamily F, polypeptide 11
8109254	-1.63	0.007238	TCOF1	Treacher Collins-Franceschetti syndrome 1
8149551	-1.63	0.004207	PSD3	pleckstrin and Sec7 domain containing 3
7917151	-1.64	0.049478	NEXN-AS1	NEXN antisense RNA 1
8144758	-1.64	0.003556	ZDHHC2	zinc finger, DHHC-type containing 2
7986789	-1.64	0.027693	ATP10A	ATPase, class V, type 10A
7926786	-1.64	0.005281	APBB1IP	amyloid beta (A4) precursor protein-binding, family B, member 1 interacting protein
8145175	-1.64	0.027726	PDLIM2	PDZ and LIM domain 2 (mystique)
7931097	-1.64	0.001394	HTRA1	HtrA serine peptidase 1
8150698	-1.64	0.017955	SNAI2	snail family zinc finger 2
7907830	-1.64	0.014389	QSOX1	quiescin Q6 sulfhydryl oxidase 1
8131996	-1.65	0.027959	CREB5	cAMP responsive element binding protein 5; uncharacterized LOC401317
8143397	-1.65	0.004878	DENND2A	DENN/MADD domain containing 2A
8121712	-1.65	0.015913	SLC35F1	solute carrier family 35, member F1
8107563	-1.65	0.009324	PRR16	proline rich 16
8136807	-1.66	0.001788	PRSS2	protease, serine, 2 (trypsin 2); protease, serine, 3 pseudogene 2; protease, serine, 3 pseudogene 1
8149907	-1.66	0.018318	TRIM35	tripartite motif containing 35
8061666	-1.66	0.036797	RNA5SP482	RNA, 5S ribosomal pseudogene 482
8113981	-1.66	0.010441	P4HA2	prolyl 4-hydroxylase, alpha polypeptide II; uncharacterized LOC101927705
8031573	-1.66	0.000558	RFPL4A	ret finger protein-like 4A; ret finger protein-like 4A-like 1
7925950	-1.67	0.019696	UCN3	urocortin 3
8149793	-1.67	0.001551	ENTPD4	ectonucleoside triphosphate diphosphohydrolase 4
8107421	-1.67	0.007707	AP3S1	adaptor-related protein complex 3, sigma 1 subunit
8096050	-1.67	0.011438	FGF5	fibroblast growth factor 5
7957514	-1.67	0.009645	PLEKHG7	pleckstrin homology domain containing, family G (with RhoGef domain) member 7
8163257	-1.67	0.001381	LPAR1	lysophosphatidic acid receptor 1
7991451	-1.67	0.012232
7910611	-1.68	0.033763	KCNK1	potassium channel, subfamily K, member 1
8023575	-1.68	0.004956	CCBE1	collagen and calcium binding EGF domains 1
8080911	-1.68	0.01966	KBTBD8	kelch repeat and BTB (POZ) domain containing 8
7965040	-1.68	0.005234	PHLDA1	pleckstrin homology-like domain, family A, member 1
8145122	-1.68	0.007784	SLC39A14	solute carrier family 39 (zinc transporter), member 14
7990345	-1.68	0.028111	SEMA7A	semaphorin 7A, GPI membrane anchor (John Milton Hagen blood group)
8150704	-1.68	0.008068	PXDNL	peroxidasin homolog (Drosophila)-like
8080918	-1.68	0.018979	FAM19A1	family with sequence similarity 19 (chemokine (C-C motif)-like), member A1
7964870	-1.68	0.042853	RNU4-65P	RNA, U4 small nuclear 65, pseudogene
8145227	-1.69	0.00155	RHOBTB2	Rho-related BTB domain containing 2
7923628	-1.7	0.0231	GOLT1A	golgi transport 1A
8151906	-1.7	0.019611	GDF6	growth differentiation factor 6
8144667	-1.7	0.003991	SUB1P1	SUB1 pseudogene 1
7921099	-1.7	0.010072	CRABP2	cellular retinoic acid binding protein 2
8109120	-1.7	0.001275	AFAP1L1	actin filament associated protein 1-like 1
8100519	-1.71	0.045103
8136801	-1.71	0.027188	PRSS3P2	protease, serine, 3 pseudogene 2; protease, serine, 3 pseudogene 1; protease, serine, 3
8144894	-1.71	0.033787	INTS10	integrator complex subunit 10
7897227	-1.71	0.030333	AJAP1	adherens junctions associated protein 1
7962579	-1.71	0.002948	AMIGO2	adhesion molecule with Ig-like domain 2; uncharacterized LOC102724147
7957733	-1.72	0.044906
8180339	-1.73	0.044844
7976567	-1.73	0.020509	BDKRB1	bradykinin receptor B1
8145259	-1.73	0.004561	CHMP7	charged multivesicular body protein 7
8144361	-1.73	0.049739	MCPH1	microcephalin 1
8108472	-1.73	0.002285	PURA	purine-rich element binding protein A
8076533	-1.74	0.001063	PACSIN2	protein kinase C and casein kinase substrate in neurons 2
7946807	-1.74	0.031161	RPL36A-HNRNPH2	RPL36A-HNRNPH2 readthrough; ribosomal protein L36a; ribosomal protein L36a pseudogene 26; follistatin-like 5
8140730	-1.74	0.00835	TMEM243	transmembrane protein 243, mitochondrial
8047641	-1.74	0.013844	CYP20A1	cytochrome P450, family 20, subfamily A, polypeptide 1
7984364	-1.75	0.006289	SMAD3	SMAD family member 3
8098604	-1.75	0.006376	ANKRD37	ankyrin repeat domain 37
8108127	-1.75	0.027904	CAMLG	calcium modulating ligand
8168843	-1.76	0.031978	RPL36A-HNRNPH2	RPL36A-HNRNPH2 readthrough; ribosomal protein L36a; ribosomal protein L36a pseudogene 26; follistatin-like 5
8174610	-1.76	0.006444	LRCH2	leucine-rich repeats and calponin homology (CH) domain containing 2
8116272	-1.76	0.020136	ADAMTS2	ADAM metallopeptidase with thrombospondin type 1 motif, 2
7910022	-1.76	0.001767	CNIH3	cornichon family AMPA receptor auxiliary protein 3
8073875	-1.76	0.044276	TRMU	tRNA 5-methylaminomethyl-2-thiouridylate methyltransferase
8149296	-1.77	0.030862	PINX1	PIN2/TERF1 interacting, telomerase inhibitor 1
8031344	-1.78	0.008302	KIR2DS2	killer cell immunoglobulin-like receptor, two domains, short cytoplasmic tail, 2; killer cell immunoglobulin-like receptor, three domains, long cytoplasmic tail, 1; killer cell immunoglobulin-like receptor, two domains, long cytoplasmic tail, 2; killer cell immunoglobulin-like receptor, three domains, long cytoplasmic tail, 3; killer cell immunoglobulin-like receptor, two domains, long cytoplasmi…
8003145	-1.78	0.040506	LOC654780	uncharacterized LOC654780
8114593	-1.78	0.023975	APBB3	amyloid beta (A4) precursor protein-binding, family B, member 3; microRNA 6831
8114920	-1.79	4.4e-05	DPYSL3	dihydropyrimidinase-like 3
7939665	-1.79	0.032032	MDK	midkine (neurite growth-promoting factor 2)
8149877	-1.79	0.000396	PNMA2	paraneoplastic Ma antigen 2
8146225	-1.8	0.025913	SMIM19	small integral membrane protein 19
8145555	-1.8	0.028158	SCARA3	scavenger receptor class A, member 3
8076734	-1.81	0.013108	WNT7B	wingless-type MMTV integration site family, member 7B
7937341	-1.81	0.044554	B4GALNT4	beta-1,4-N-acetyl-galactosaminyl transferase 4
8033742	-1.82	0.030244	OR7E18P	olfactory receptor, family 7, subfamily E, member 18 pseudogene; olfactory receptor, family 7, subfamily E, member 16 pseudogene
8145291	-1.82	0.037179	SLC25A37	solute carrier family 25 (mitochondrial iron transporter), member 37
8161513	-1.83	0.00912	PGM5	phosphoglucomutase 5; phosphoglucomutase 5 pseudogene 2; uncharacterized LOC101929157; putative PGM5-like protein 1
8150318	-1.83	0.011563	FGFR1	fibroblast growth factor receptor 1
8161520	-1.83	0.010583	PGM5	phosphoglucomutase 5; phosphoglucomutase 5 pseudogene 2; uncharacterized LOC101929157; putative PGM5-like protein 1
8063000	-1.84	0.013921	WFDC2	WAP four-disulfide core domain 2
7970595	-1.84	0.045257	C1QTNF9B	C1q and tumor necrosis factor related protein 9B
8175261	-1.85	0.000101	MIR503	microRNA 503
8145272	-1.85	0.04248	R3HCC1	R3H domain and coiled-coil containing 1
8114618	-1.86	0.02796	NDUFA2	NADH dehydrogenase (ubiquinone) 1 alpha subcomplex, 2, 8kDa
8114628	-1.88	0.007124	HARS	histidyl-tRNA synthetase; uncharacterized LOC101928623
8022418	-1.88	0.007581
8073379	-1.89	0.027648	L3MBTL2	l(3)mbt-like 2 (Drosophila)
8031570	-1.89	6.6e-05	RFPL4A	ret finger protein-like 4A; ret finger protein-like 4A-like 1
7931184	-1.89	0.024706	HMX2	H6 family homeobox 2
8144802	-1.9	0.007578	PDGFRL	platelet-derived growth factor receptor-like
8149485	-1.9	0.006193	MTMR7	myotubularin related protein 7
8059580	-1.9	0.004403	DNER	delta/notch-like EGF repeat containing
7956867	-1.91	0.003879	HMGA2	high mobility group AT-hook 2; elaC ribonuclease Z 2
8145085	-1.91	0.01942	POLR3D	polymerase (RNA) III (DNA directed) polypeptide D, 44kDa
8025402	-1.92	0.011665	ANGPTL4	angiopoietin-like 4
8145136	-1.92	0.008384	PPP3CC	protein phosphatase 3, catalytic subunit, gamma isozyme
8150014	-1.92	0.003341	INTS9	integrator complex subunit 9
7954090	-1.94	0.008827	EMP1	epithelial membrane protein 1
8114709	-1.94	0.016334	FCHSD1	FCH and double SH3 domains 1
7961532	-1.94	0.011119	ARHGDIB	Rho GDP dissociation inhibitor (GDI) beta
7975989	-1.94	0.025051	SLIRP	SRA stem-loop interacting RNA binding protein
8033744	-1.95	0.022366	OR7E19P	olfactory receptor, family 7, subfamily E, member 19 pseudogene
8163637	-1.95	0.000676	TNC	tenascin C
8129562	-1.95	0.01758	CTGF	connective tissue growth factor
8144917	-1.97	0.0421	LPL	lipoprotein lipase
8145281	-1.97	0.001801	SLC25A37	solute carrier family 25 (mitochondrial iron transporter), member 37
8144726	-1.99	0.008882	TUSC3	tumor suppressor candidate 3
8064539	-2	0.011223	CPXM1	carboxypeptidase X (M14 family), member 1
7981084	-2.02	0.011512	SERPINA9	serpin peptidase inhibitor, clade A (alpha-1 antiproteinase, antitrypsin), member 9
8123101	-2.02	0.00672	C6orf99	chromosome 6 open reading frame 99
7928551	-2.03	0.020841	RPS24	ribosomal protein S24
8145586	-2.03	0.030732	ELP3	elongator acetyltransferase complex subunit 3
8111387	-2.04	0.008231	ADAMTS12	ADAM metallopeptidase with thrombospondin type 1 motif, 12
8145055	-2.05	0.023226	BMP1	bone morphogenetic protein 1
8094550	-2.06	0.042157	C4orf19	chromosome 4 open reading frame 19
8078529	-2.06	0.007729	STAC	SH3 and cysteine rich domain
8144931	-2.06	0.027451	ATP6V1B2	ATPase, H+ transporting, lysosomal 56/58kDa, V1 subunit B2
8144557	-2.07	0.017785	MSRA	methionine sulfoxide reductase A
8054439	-2.09	0.012299	ST6GAL2	ST6 beta-galactosamide alpha-2,6-sialyltranferase 2
8151587	-2.1	0.00907	C8orf59	chromosome 8 open reading frame 59
8149749	-2.11	0.000528	TNFRSF10D	tumor necrosis factor receptor superfamily, member 10d, decoy with truncated death domain
7902452	-2.12	0.006607	AK5	adenylate kinase 5
8137680	-2.12	0.028494	ADAP1	ArfGAP with dual PH domains 1; cytochrome c oxidase assembly homolog 19 (S. cerevisiae)
7908072	-2.15	0.024177	LAMC2	laminin, gamma 2
8049487	-2.16	0.008451	MLPH	melanophilin
8149707	-2.19	0.007477	BIN3	bridging integrator 3
8008627	-2.2	0.008584	NOG	noggin
8010967	-2.21	0.022707	NXN	nucleoredoxin
7936111	-2.22	0.002604	CALHM3	calcium homeostasis modulator 3
7922773	-2.22	0.013037	NCF2	neutrophil cytosolic factor 2
7965573	-2.24	0.002982	NTN4	netrin 4
8131944	-2.25	0.02151	NFE2L3	nuclear factor, erythroid 2-like 3
8136200	-2.26	0.001125	CPA4	carboxypeptidase A4
7924096	-2.29	0.034131	NEK2	NIMA-related kinase 2
8149673	-2.31	0.03368	REEP4	receptor accessory protein 4
8021623	-2.34	0.011757	SERPINB7	serpin peptidase inhibitor, clade B (ovalbumin), member 7
8138361	-2.34	0.028884	RPL36A-HNRNPH2	RPL36A-HNRNPH2 readthrough; ribosomal protein L36a; ribosomal protein L36a pseudogene 26
7916491	-2.36	0.003927
7898355	-2.39	0.004708
8131600	-2.41	0.008868	TSPAN13	tetraspanin 13
8108447	-2.43	0.00786	CXXC5	CXXC finger protein 5
8145201	-2.43	0.00215	CCAR2	cell cycle and apoptosis regulator 2
8145470	-2.54	0.000134	DPYSL2	dihydropyrimidinase-like 2
7897522	-2.56	0.001425	RBP7	retinol binding protein 7, cellular
8113790	-2.82	0.001635	MAR3	membrane-associated ring finger (C3HC4) 3, E3 ubiquitin protein ligase
7901460	-2.83	0.001787	GPX7	glutathione peroxidase 7
7916584	-2.83	0.007388	TACSTD2	tumor-associated calcium signal transducer 2
7938390	-2.86	0.003559	ADM	adrenomedullin
8099218	-2.88	0.000237	PPP2R2C	protein phosphatase 2, regulatory subunit B, gamma
7949971	-2.89	0.00653	CPT1A	carnitine palmitoyltransferase 1A (liver)
8144880	-2.98	0.000202	SH2D4A	SH2 domain containing 4A
7927964	-3.07	0.025255	SRGN	serglycin
7993458	-3.13	0.003401	C16orf45	chromosome 16 open reading frame 45
8149774	-3.19	0.001994	LOXL2	lysyl oxidase-like 2
8130674	-3.23	0.010738	PDE10A	phosphodiesterase 10A
8113796	-3.39	0.004184	C5orf63	chromosome 5 open reading frame 63
8149324	-3.4	0.000337	FAM167A	family with sequence similarity 167, member A
7977803	-3.44	0.001084	RBM23	RNA binding motif protein 23
8063536	-3.61	4.7e-05	TFAP2C	transcription factor AP-2 gamma (activating enhancer binding protein 2 gamma)
8143710	-3.73	0.001412
7924029	-3.96	0.000972	LAMB3	laminin, beta 3
8113709	-5.2	0.000123	LOX	lysyl oxidase
8054722	-6.26	0.000154	IL1B	interleukin 1, beta
7982377	-6.9	0.000245	GREM1	gremlin 1, DAN family BMP antagonist
8021635	-11.83	0.000129	SERPINB2	serpin peptidase inhibitor, clade B (ovalbumin), member 2; serpin peptidase inhibitor, clade B (ovalbumin), member 10
8108697	-12.55	2e-06	PCDHB5	protocadherin beta 5

## Sheet: WT-rHE4
Transcript Cluster ID	Fold Change (linear) (OVCAR8-WT vs. OVCAR8-rHE4)	ANOVA p-value (OVCAR8-WT vs. OVCAR8-rHE4)	Gene Symbol	Description
7904726	3.37	0.002051	TXNIP	thioredoxin interacting protein
8121214	2.97	0.0405	TSTD3	thiosulfate sulfurtransferase (rhodanese)-like domain containing 3; RNA, Ro-associated Y1
7956120	2.82	0.000181	ERBB3	v-erb-b2 avian erythroblastic leukemia viral oncogene homolog 3
8043835	2.57	0.005692	C2orf15	chromosome 2 open reading frame 15; mitochondrial ribosomal protein L30; uncharacterized LOC101927110
7986520	2.56	0.010134	LOC101927628	uncharacterized LOC101927628; trichohyalin-like; uncharacterized LOC102725178; DNM1 pseudogene 47; DNM1 pseudogene 46; uncharacterized LOC101927594
7986509	2.55	0.013251	LOC101927628	uncharacterized LOC101927628; trichohyalin-like; uncharacterized LOC102725178; DNM1 pseudogene 47
7986512	2.55	0.013251	LOC101927628	uncharacterized LOC101927628; trichohyalin-like; uncharacterized LOC102725178; DNM1 pseudogene 47
8010184	2.55	0.024878
7986527	2.55	0.013251	LOC101927628	uncharacterized LOC101927628; trichohyalin-like; uncharacterized LOC102725178; DNM1 pseudogene 47
7928308	2.44	0.001939	DDIT4	DNA-damage-inducible transcript 4
7986517	2.21	0.011276	LOC101927628	uncharacterized LOC101927628; trichohyalin-like; uncharacterized LOC102725178; DNM1 pseudogene 47; uncharacterized LOC101927594
7986522	2.21	0.011276	LOC101927628	uncharacterized LOC101927628; trichohyalin-like; uncharacterized LOC102725178; DNM1 pseudogene 47; uncharacterized LOC101927594
8115099	2.2	0.004343	PDGFRB	platelet-derived growth factor receptor, beta polypeptide
7973306	2.16	0.005399	ABHD4	abhydrolase domain containing 4
8047401	2.14	0.007158	CFLAR	CASP8 and FADD-like apoptosis regulator
7958262	2.11	0.002729	TCP11L2	t-complex 11, testis-specific-like 2
8121076	2.1	0.007168	PNRC1	proline-rich nuclear receptor coactivator 1
8007637	2.1	0.006872	FZD2	frizzled class receptor 2
7982868	2.08	0.004698	CHAC1	ChaC, cation transport regulator homolog 1 (E. coli)
8074780	2.06	0.001307	YPEL1	yippee-like 1 (Drosophila)
8143397	2.06	0.004369	DENND2A	DENN/MADD domain containing 2A
8072926	2.06	0.000124	H1F0	H1 histone family, member 0
8117106	2.04	0.001955	RNF144B	ring finger protein 144B
7972826	2.02	0.003201	LINC00346	long intergenic non-protein coding RNA 346
7935968	2.02	0.001892	LDB1	LIM domain binding 1
8118111	1.99	0.00043	HCP5	HLA complex P5 (non-protein coding)
8109973	1.98	0.004191
8138289	1.97	0.022049	ETV1	ets variant 1
8111772	1.94	0.039336	DAB2	Dab, mitogen-responsive phosphoprotein, homolog 2 (Drosophila); uncharacterized LOC101926921
7962375	1.94	0.019041	PRICKLE1	prickle homolog 1 (Drosophila)
8015681	1.93	0.008859	CCR10	chemokine (C-C motif) receptor 10
8086222	1.93	0.022252	SCN5A	sodium channel, voltage-gated, type V, alpha subunit
7919872	1.91	0.019	FAM63A	family with sequence similarity 63, member A
7986525	1.91	0.010552	LOC101927628	uncharacterized LOC101927628; trichohyalin-like; uncharacterized LOC102725178; DNM1 pseudogene 47
7986515	1.91	0.010552	LOC101927628	uncharacterized LOC101927628; trichohyalin-like; uncharacterized LOC102725178; DNM1 pseudogene 47
7899870	1.9	0.004025	ZNF362	zinc finger protein 362
7971218	1.89	0.029214	KBTBD7	kelch repeat and BTB (POZ) domain containing 7
7905077	1.89	0.039982
8053648	1.88	0.007416	KRCC1	lysine-rich coiled-coil 1
7956038	1.88	0.007741	TMEM198B	transmembrane protein 198B, pseudogene
8122724	1.88	0.013509	ULBP1	UL16 binding protein 1
7953442	1.87	0.009883	GPR162	G protein-coupled receptor 162
7977868	1.87	0.014358	C14orf93	chromosome 14 open reading frame 93
8133477	1.85	0.006107	GTF2IRD1	GTF2I repeat domain containing 1
7973724	1.85	0.044095	NYNRIN	NYN domain and retroviral integrase containing
7905299	1.85	0.014784	PRUNE	prune exopolyphosphatase
7923662	1.85	0.003612	PIK3C2B	phosphatidylinositol-4-phosphate 3-kinase, catalytic subunit type 2 beta
8013159	1.85	0.007689	TOM1L2	target of myb1-like 2 (chicken)
7999588	1.83	0.0214	PLA2G10	phospholipase A2, group X; uncharacterized LOC100652777
8102800	1.83	0.047507	SLC7A11	solute carrier family 7 (anionic amino acid transporter light chain, xc- system), member 11
8126360	1.82	0.00171	MED20	mediator complex subunit 20
7910164	1.82	0.009422	ADCK3	aarF domain containing kinase 3
7939879	1.82	0.022061	TRIM51CP	tripartite motif-containing 51C, pseudogene
8052940	1.81	0.011257	PAIP2B	poly(A) binding protein interacting protein 2B; vacuolar protein sorting 36 homolog (S. cerevisiae)
8117476	1.79	0.01082	BTN3A3	butyrophilin, subfamily 3, member A3
8086908	1.78	0.022907	PLXNB1	plexin B1
8015798	1.78	0.013492	LINC00910	long intergenic non-protein coding RNA 910
8126428	1.78	0.044347	TRERF1	transcriptional regulating factor 1
8133540	1.76	0.048472	GATSL2	GATS protein-like 2; GATS, stromal antigen 3 opposite strand
8148149	1.76	0.020866	ZHX2	zinc fingers and homeoboxes 2
8015946	1.76	0.049642	ASB16-AS1	ASB16 antisense RNA 1
8140249	1.76	0.048472	GATSL2	GATS protein-like 2; GATS, stromal antigen 3 opposite strand
7964413	1.75	0.019004	R3HDM2	R3H domain containing 2
7993606	1.75	0.02271	RNU6-1340P	RNA, U6 small nuclear 1340, pseudogene
8135392	1.75	0.033093	HBP1	HMG-box transcription factor 1
8032380	1.74	0.039323	BTBD2	BTB (POZ) domain containing 2
7984298	1.74	0.002924	DIS3L	DIS3 like exosome 3-5 exoribonuclease
7929882	1.74	0.024456	SEMA4G	sema domain, immunoglobulin domain (Ig), transmembrane domain (TM) and short cytoplasmic domain, (semaphorin) 4G
8173457	1.73	0.015227	ZMYM3	zinc finger, MYM-type 3
8171313	1.73	0.015516	ARHGAP6	Rho GTPase activating protein 6
7944302	1.73	0.007357	PHLDB1	pleckstrin homology-like domain, family B, member 1; microRNA 6716
7911329	1.73	0.005898	LOC728323	uncharacterized LOC728323; F-box only protein 25-like; uncharacterized LOC101927097; long intergenic non-protein coding RNA 266-1; uncharacterized LOC101928706; uncharacterized LOC101929823; long intergenic non-protein coding RNA 266-3; uncharacterized LOC100134822; protein-L-isoaspartate (D-aspartate) O-methyltransferase domain containing 2; long intergenic non-protein coding RNA 266-4, pseudoge…
8018400	1.72	0.045754	RECQL5	RecQ protein-like 5
8059158	1.72	0.046616	GLB1L	galactosidase, beta 1-like
7964119	1.72	0.008248	STAT2	signal transducer and activator of transcription 2, 113kDa
8180336	1.71	0.022928
7955858	1.71	0.040637	HOXC10	homeobox C10
8026687	1.7	0.012099	OCEL1	occludin/ELL domain containing 1
8175256	1.69	0.000756	MIR503HG	MIR503 host gene (non-protein coding); microRNA 424
7950307	1.69	0.025217	UCP2	uncoupling protein 2 (mitochondrial, proton carrier)
7953569	1.68	0.003117	PTPN6	protein tyrosine phosphatase, non-receptor type 6
7963333	1.67	0.005304	KRT80	keratin 80
7940530	1.67	0.032199	MYRF	myelin regulatory factor
8174134	1.67	0.021405	TCEAL6	transcription elongation factor A (SII)-like 6; transcription elongation factor A (SII)-like 3; transcription elongation factor A (SII)-like 2
8013157	1.67	0.016626	TOM1L2	target of myb1-like 2 (chicken)
8006345	1.67	0.013071	RHOT1	ras homolog family member T1
8136863	1.66	0.001375	TMEM139	transmembrane protein 139
7952950	1.66	0.02703	LOC100049716	uncharacterized LOC100049716
8102988	1.65	0.012421	GYPE	glycophorin E (MNS blood group)
7910381	1.65	0.020831	DUSP5P1	dual specificity phosphatase 5 pseudogene 1
7996807	1.65	0.033508	ZFP90	ZFP90 zinc finger protein
8078272	1.65	0.023071	NR1D2	nuclear receptor subfamily 1, group D, member 2
8057689	1.65	0.002116	OSGEPL1	O-sialoglycoprotein endopeptidase-like 1
8060675	1.65	0.003169	CDC25B	cell division cycle 25B
7988283	1.65	0.011677	EIF3J-AS1	EIF3J antisense RNA 1 (head to head)
8080306	1.65	0.024447	PHF7	PHD finger protein 7
7928208	1.64	0.032078	SLC29A3	solute carrier family 29 (equilibrative nucleoside transporter), member 3
8075857	1.64	0.035728	TST	thiosulfate sulfurtransferase (rhodanese)
8027323	1.64	0.025097	ZNF257	zinc finger protein 257
8179950	1.64	0.015428	PRRT1	proline-rich transmembrane protein 1; uncharacterized LOC100507547
8035445	1.64	0.004843	JUND	jun D proto-oncogene
8178754	1.64	0.015428	PRRT1	proline-rich transmembrane protein 1; uncharacterized LOC100507547
8012464	1.63	0.022005	LOC100128288	uncharacterized LOC100128288
8114425	1.63	0.00861	CDC25C	cell division cycle 25C
7956046	1.63	0.016328	DGKA	diacylglycerol kinase, alpha 80kDa
7899562	1.63	0.006988	PTPRU	protein tyrosine phosphatase, receptor type, U
8113504	1.62	0.020625	NREP	neuronal regeneration related protein
8087433	1.62	0.02788	NICN1	nicolin 1
7926061	1.62	0.023511	ITIH2	inter-alpha-trypsin inhibitor heavy chain 2
7977854	1.62	0.008015	AJUBA	ajuba LIM protein
8134460	1.61	0.033821	FLJ30064	uncharacterized LOC644975
8024255	1.61	0.001964	MUM1	melanoma associated antigen (mutated) 1
7909104	1.61	0.014937	CDK18	cyclin-dependent kinase 18
7992518	1.61	0.020458	RAB26	RAB26, member RAS oncogene family
8041745	1.61	0.002857	CAMKMT	calmodulin-lysine N-methyltransferase
8175261	1.6	0.00429	MIR503	microRNA 503
8080918	1.6	0.001928	FAM19A1	family with sequence similarity 19 (chemokine (C-C motif)-like), member A1
8003722	1.6	0.010635	SRR	serine racemase
8138091	1.6	0.022993	DAGLB	diacylglycerol lipase, beta
8009951	1.59	0.031205	ITGB4	integrin, beta 4
8081686	1.59	0.007429	BOC	BOC cell adhesion associated, oncogene regulated
7955450	1.59	0.010142	LETMD1	LETM1 domain containing 1
8124498	1.59	0.028034	ZNF204P	zinc finger protein 204, pseudogene
8063097	1.58	0.041569	PCIF1	PDX1 C-terminal inhibiting factor 1
8133728	1.58	0.037159	ZP3	zona pellucida glycoprotein 3 (sperm receptor)
7977761	1.58	0.026691	SALL2	spalt-like transcription factor 2
8078603	1.58	0.002223	RNA5SP129	RNA, 5S ribosomal pseudogene 129
8169882	1.58	0.027884	BCORL1	BCL6 corepressor-like 1
7902290	1.58	0.003199	CTH	cystathionine gamma-lyase
8001547	1.58	0.002348	PLLP	plasmolipin
8129666	1.57	0.000358	SLC2A12	solute carrier family 2 (facilitated glucose transporter), member 12
8098995	1.57	0.042632	MXD4	MAX dimerization protein 4; microRNA 4800
8154962	1.57	0.001739	DNAJB5	DnaJ (Hsp40) homolog, subfamily B, member 5
8158568	1.57	0.022213	USP20	ubiquitin specific peptidase 20
8168028	1.57	0.013071	STARD8	StAR-related lipid transfer (START) domain containing 8
8025328	1.57	0.013478	EVI5L	ecotropic viral integration site 5-like
7981142	1.57	0.005064	CLMN	calmin (calponin-like, transmembrane)
8119898	1.57	0.02565	VEGFA	vascular endothelial growth factor A
7911591	1.57	0.022251	SLC35E2B	solute carrier family 35, member E2B
8180374	1.56	0.009976
8171222	1.56	0.007833	HDHD1	haloacid dehalogenase-like hydrolase domain containing 1
7960654	1.56	0.000252	ING4	inhibitor of growth family, member 4
7947624	1.56	0.029529	PHF21A	PHD finger protein 21A
8017096	1.56	0.037734
7955663	1.56	0.00498	TENC1	tensin like C1 domain containing phosphatase (tensin 2)
8132465	1.56	0.008623	HECW1	HECT, C2 and WW domain containing E3 ubiquitin protein ligase 1
8008263	1.56	0.013963	PDK2	pyruvate dehydrogenase kinase, isozyme 2
8141363	1.56	0.019041	TRIM4	tripartite motif containing 4
8006531	1.55	0.044157	SLFN5	schlafen family member 5
7911347	1.55	0.009766	LOC728323	uncharacterized LOC728323; F-box only protein 25-like; uncharacterized LOC101927097; long intergenic non-protein coding RNA 266-1; uncharacterized LOC101928706; uncharacterized LOC101929823; long intergenic non-protein coding RNA 266-3; uncharacterized LOC100134822; protein-L-isoaspartate (D-aspartate) O-methyltransferase domain containing 2; septin 14; long intergenic non-protein coding RNA 266-…
8150225	1.55	0.002621	RAB11FIP1	RAB11 family interacting protein 1 (class I)
7925492	1.55	0.001048	OPN3	opsin 3
8002347	1.55	0.006761	AARS	alanyl-tRNA synthetase
8094759	1.55	0.002866	NSUN7	NOP2/Sun domain family, member 7
8096919	1.55	0.046688	ALPK1	alpha-kinase 1
7993248	1.55	0.012865	RMI2	RecQ mediated genome instability 2
8118833	1.55	0.008173	UHRF1BP1	UHRF1 binding protein 1
7904907	1.55	0.002242	BCL9	B-cell CLL/lymphoma 9
8085054	1.55	0.009766	LOC728323	uncharacterized LOC728323; F-box only protein 25-like; uncharacterized LOC101927097; long intergenic non-protein coding RNA 266-1; uncharacterized LOC101928706; uncharacterized LOC101929823; long intergenic non-protein coding RNA 266-3; uncharacterized LOC100134822; protein-L-isoaspartate (D-aspartate) O-methyltransferase domain containing 2; septin 14; long intergenic non-protein coding RNA 266-…
7951131	1.55	0.037351	RNA5SP345	RNA, 5S ribosomal pseudogene 345
8148964	1.55	0.009766	LOC728323	uncharacterized LOC728323; F-box only protein 25-like; uncharacterized LOC101927097; long intergenic non-protein coding RNA 266-1; uncharacterized LOC101928706; uncharacterized LOC101929823; long intergenic non-protein coding RNA 266-3; uncharacterized LOC100134822; protein-L-isoaspartate (D-aspartate) O-methyltransferase domain containing 2; septin 14; long intergenic non-protein coding RNA 266-…
8029856	1.55	0.001791	ARHGAP35	Rho GTPase activating protein 35
7949956	1.55	0.003523	MTL5	metallothionein-like 5, testis-specific (tesmin)
7896742	1.55	0.009766	LOC728323	uncharacterized LOC728323; F-box only protein 25-like; uncharacterized LOC101927097; long intergenic non-protein coding RNA 266-1; uncharacterized LOC101928706; uncharacterized LOC101929823; long intergenic non-protein coding RNA 266-3; uncharacterized LOC100134822; protein-L-isoaspartate (D-aspartate) O-methyltransferase domain containing 2; septin 14; long intergenic non-protein coding RNA 266-…
7912537	1.55	0.005985	DHRS3	dehydrogenase/reductase (SDR family) member 3
7945342	1.55	0.009766	LOC728323	uncharacterized LOC728323; F-box only protein 25-like; uncharacterized LOC101927097; long intergenic non-protein coding RNA 266-1; uncharacterized LOC101928706; uncharacterized LOC101929823; long intergenic non-protein coding RNA 266-3; uncharacterized LOC100134822; protein-L-isoaspartate (D-aspartate) O-methyltransferase domain containing 2; septin 14; long intergenic non-protein coding RNA 266-…
8155503	1.55	0.019878	LOC100132167	uncharacterized LOC100132167; ribosomal protein L7a pseudogene 28
8137666	1.55	0.009766	LOC728323	uncharacterized LOC728323; F-box only protein 25-like; uncharacterized LOC101927097; long intergenic non-protein coding RNA 266-1; uncharacterized LOC101928706; uncharacterized LOC101929823; long intergenic non-protein coding RNA 266-3; uncharacterized LOC100134822; protein-L-isoaspartate (D-aspartate) O-methyltransferase domain containing 2; septin 14; long intergenic non-protein coding RNA 266-…
8110670	1.55	0.009766	LOC728323	uncharacterized LOC728323; F-box only protein 25-like; uncharacterized LOC101927097; long intergenic non-protein coding RNA 266-1; uncharacterized LOC101928706; uncharacterized LOC101929823; long intergenic non-protein coding RNA 266-3; uncharacterized LOC100134822; protein-L-isoaspartate (D-aspartate) O-methyltransferase domain containing 2; septin 14; long intergenic non-protein coding RNA 266-…
8031990	1.55	0.009766	LOC728323	uncharacterized LOC728323; F-box only protein 25-like; uncharacterized LOC101927097; long intergenic non-protein coding RNA 266-1; uncharacterized LOC101928706; uncharacterized LOC101929823; long intergenic non-protein coding RNA 266-3; uncharacterized LOC100134822; protein-L-isoaspartate (D-aspartate) O-methyltransferase domain containing 2; septin 14; long intergenic non-protein coding RNA 266-…
8076185	1.54	0.010096	CBX7	chromobox homolog 7
7952249	1.54	0.023627	USP2	ubiquitin specific peptidase 2
7900857	1.54	0.023149	ST3GAL3	ST3 beta-galactoside alpha-2,3-sialyltransferase 3
7994981	1.54	0.012871	ORAI3	ORAI calcium release-activated calcium modulator 3
8034217	1.54	0.0181	EPOR	erythropoietin receptor
7955721	1.54	0.024111	ZNF740	zinc finger protein 740
7964089	1.54	0.011836	PAN2	PAN2 poly(A) specific ribonuclease subunit
8126382	1.54	0.019206	C6orf132	chromosome 6 open reading frame 132
8078397	1.53	0.038654	CMTM8	CKLF-like MARVEL transmembrane domain containing 8
8024013	1.53	0.017256	MISP	mitotic spindle positioning
7980403	1.53	0.039328	VIPAS39	VPS33B interacting protein, apical-basolateral polarity regulator, spe-39 homolog
8071671	1.53	0.000723	GNAZ	guanine nucleotide binding protein (G protein), alpha z polypeptide
8125321	1.53	0.012838	PRRT1	proline-rich transmembrane protein 1; uncharacterized LOC100507547
7961371	1.53	0.007716	DUSP16	dual specificity phosphatase 16
7942503	1.53	0.000859	PPME1	protein phosphatase methylesterase 1
8065569	1.53	0.017423	BCL2L1	BCL2-like 1
8020183	1.52	0.032319	IMPA2	inositol(myo)-1(or 4)-monophosphatase 2
8014825	1.52	0.006323	FBXL20	F-box and leucine-rich repeat protein 20
8148597	1.52	0.029667	ZFP41	ZFP41 zinc finger protein
8100532	1.52	0.009863	NOA1	nitric oxide associated 1
7977955	1.52	0.004154	PPP1R3E	protein phosphatase 1, regulatory subunit 3E; homeobox and leucine zipper encoding
7950086	1.52	0.048442	NUMA1	nuclear mitotic apparatus protein 1
8046360	1.52	0.012258	METAP1D	methionyl aminopeptidase type 1D (mitochondrial)
8135929	1.52	0.020662	RNU6-1319P	RNA, U6 small nuclear 1319, pseudogene; RNA, U6 small nuclear 747, pseudogene; RNA, U6 small nuclear 241, pseudogene; RNA, U6 small nuclear 177, pseudogene; RNA, U6 small nuclear 912, pseudogene; RNA, U6 small nuclear 447, pseudogene; RNA, U6 small nuclear 1118, pseudogene; RNA, U6 small nuclear 1076, pseudogene; RNA, U6 small nuclear 355, pseudogene; RNA, U6 small nuclear 791, pseudogene; RNA, U…
7905909	1.52	0.041996	EFNA4	ephrin-A4
8011480	1.52	0.049185	CAMKK1	calcium/calmodulin-dependent protein kinase kinase 1, alpha
8106516	1.52	0.025816	JMY	junction mediating and regulatory protein, p53 cofactor
7942332	1.51	0.014032	FOLR1	folate receptor 1 (adult)
8033362	1.51	0.001526	INSR	insulin receptor
8079931	1.51	0.025816	SLC38A3	solute carrier family 38, member 3
8117529	1.51	0.043536
8137670	1.51	0.000562	PDGFA	platelet-derived growth factor alpha polypeptide
8091103	1.51	0.001942	TFDP2	transcription factor Dp-2 (E2F dimerization partner 2)
8008289	1.51	0.006469	TMEM92	transmembrane protein 92
8074856	1.51	0.023279	PRAME	preferentially expressed antigen in melanoma
7912496	1.51	0.005439	MTHFR	methylenetetrahydrofolate reductase (NAD(P)H)
8119722	1.51	0.035821	CUL9	cullin 9
7962212	1.51	0.002114	PKP2	plakophilin 2
7964579	1.51	0.006919	CTDSP2	CTD (carboxy-terminal domain, RNA polymerase II, polypeptide A) small phosphatase 2
8019778	1.51	0.011104	PCYT2	phosphate cytidylyltransferase 2, ethanolamine
8133030	-1.51	0.018656	GABPA	GA binding protein transcription factor, alpha subunit 60kDa
7968670	-1.51	0.029089	UFM1	ubiquitin-fold modifier 1
7922162	-1.51	0.010991	SLC19A2	solute carrier family 19 (thiamine transporter), member 2
8026047	-1.51	0.003167	JUNB	jun B proto-oncogene
8077353	-1.51	0.041999	TRNT1	tRNA nucleotidyl transferase, CCA-adding, 1
8152369	-1.51	0.002421	KCNV1	potassium channel, subfamily V, member 1
7980452	-1.51	0.017641	RN7SL587P	RNA, 7SL, cytoplasmic 587, pseudogene
8172270	-1.51	0.008304
8116780	-1.51	0.003634	DSP	desmoplakin
8096489	-1.51	0.003111	PDLIM5	PDZ and LIM domain 5
7981773	-1.51	0.013949	RNU6-1235P	RNA, U6 small nuclear 1235, pseudogene; RNA, U6 small nuclear 498, pseudogene; RNA, U6 small nuclear 69, pseudogene
8091411	-1.51	0.017886	TM4SF1	transmembrane 4 L six family member 1
8070297	-1.51	0.010894	ERG	v-ets avian erythroblastosis virus E26 oncogene homolog
7985767	-1.51	0.000988	AEN	apoptosis enhancing nuclease
8132250	-1.51	0.003179	BMPER	BMP binding endothelial regulator
8000244	-1.51	0.004109	USP31	ubiquitin specific peptidase 31
8046861	-1.52	0.02452	ITGAV	integrin, alpha V
8130556	-1.52	0.001298	SOD2	superoxide dismutase 2, mitochondrial; uncharacterized LOC100129518
7900365	-1.52	0.010542	MFSD2A	major facilitator superfamily domain containing 2A
8089647	-1.52	0.018987	KIAA2018	KIAA2018
8077804	-1.53	0.013381	TATDN2	TatD DNase domain containing 2
8112045	-1.53	0.016127	ESM1	endothelial cell-specific molecule 1
7927173	-1.53	0.04908	ZNF485	zinc finger protein 485
8115907	-1.53	0.000144	NOP16	NOP16 nucleolar protein
8146703	-1.53	0.003631	C8orf46	chromosome 8 open reading frame 46
8170420	-1.54	0.009467	MAMLD1	mastermind-like domain containing 1
8081128	-1.54	0.046261	NSUN3	NOP2/Sun domain family, member 3
8095736	-1.54	0.003115	AREG	amphiregulin
7978653	-1.54	0.032814	RALGAPA1	Ral GTPase activating protein, alpha subunit 1 (catalytic)
8015387	-1.54	0.007779	KRT17	keratin 17; junction plakoglobin
8021301	-1.54	0.02811	RAB27B	RAB27B, member RAS oncogene family
8099107	-1.54	0.001001	LYAR	Ly1 antibody reactive
7930413	-1.54	0.00293	DUSP5	dual specificity phosphatase 5
8077786	-1.55	0.001798	IRAK2	interleukin-1 receptor-associated kinase 2
7929383	-1.55	0.006312	SLC35G1	solute carrier family 35, member G1
8062695	-1.55	0.037526	SRSF6	serine/arginine-rich splicing factor 6
8174474	-1.55	0.015461	ACSL4	acyl-CoA synthetase long-chain family member 4
8054519	-1.55	0.000622	LIMS3L	LIM and senescent cell antigen-like domains 3-like; LIM and senescent cell antigen-like domains 3; LIM and senescent cell antigen-like domains 1; LIMS3-LOC440895 readthrough
8112302	-1.55	0.031345	SMIM15	small integral membrane protein 15
8044333	-1.55	0.000622	LIMS3L	LIM and senescent cell antigen-like domains 3-like; LIM and senescent cell antigen-like domains 3; LIM and senescent cell antigen-like domains 1; LIMS3-LOC440895 readthrough
7958202	-1.56	0.004066	CHST11	carbohydrate (chondroitin 4) sulfotransferase 11
8029435	-1.56	0.032069	ZNF285B	zinc finger protein 285B, pseudogene
8171876	-1.56	0.033665	METTL1	methyltransferase like 1
8135069	-1.56	0.002694	SERPINE1	serpin peptidase inhibitor, clade E (nexin, plasminogen activator inhibitor type 1), member 1
8059376	-1.56	0.004336	SERPINE2	serpin peptidase inhibitor, clade E (nexin, plasminogen activator inhibitor type 1), member 2
7962112	-1.56	0.000352	CAPRIN2	caprin family member 2
8061171	-1.56	0.017401	POLR3F	polymerase (RNA) III (DNA directed) polypeptide F, 39 kDa
7908614	-1.56	0.025926	CAMSAP2	calmodulin regulated spectrin-associated protein family, member 2
8117485	-1.56	0.004261	BTN2A1	butyrophilin, subfamily 2, member A1
8061066	-1.56	0.031729	RNU6-228P	RNA, U6 small nuclear 228, pseudogene
7946211	-1.56	0.015426	RRP8	ribosomal RNA processing 8, methyltransferase, homolog (yeast)
8151906	-1.57	0.003831	GDF6	growth differentiation factor 6
8092849	-1.57	0.043074	ATP13A3	ATPase type 13A3
7943749	-1.57	0.029701	LAYN	layilin
8116910	-1.57	0.006373	HIVEP1	human immunodeficiency virus type I enhancer binding protein 1
8146685	-1.57	0.006175	RRS1	RRS1 ribosome biogenesis regulator homolog (S. cerevisiae)
8042381	-1.57	0.010309	PNO1	partner of NOB1 homolog (S. cerevisiae)
7989951	-1.57	0.041978	LOC100131796	LP2570
8147994	-1.57	0.010442	UTP23	UTP23, small subunit (SSU) processome component, homolog (yeast)
7947991	-1.57	0.039797	NUP160	nucleoporin 160kDa
8103822	-1.57	0.002073	VEGFC	vascular endothelial growth factor C
7974851	-1.57	0.009394	HIF1A	hypoxia inducible factor 1, alpha subunit (basic helix-loop-helix transcription factor)
7936567	-1.58	0.045998	RAB11FIP2	RAB11 family interacting protein 2 (class I)
8151747	-1.58	0.034357	TMEM64	transmembrane protein 64
7938422	-1.58	0.028633	CTR9	CTR9, Paf1/RNA polymerase II complex component
8148304	-1.59	0.013248	TRIB1	tribbles pseudokinase 1
7903022	-1.59	0.034513	SNORD21	small nucleolar RNA, C/D box 21; ribosomal protein L5
8084742	-1.59	0.022223	LPP	LIM domain containing preferred translocation partner in lipoma
8058388	-1.59	0.024013
8007931	-1.59	0.024722	ITGB3	integrin, beta 3 (platelet glycoprotein IIIa, antigen CD61)
7995552	-1.59	0.017954	CYLD	cylindromatosis (turban tumor syndrome)
8157101	-1.59	0.016504
8156982	-1.6	0.045714	SMC2	structural maintenance of chromosomes 2
8152255	-1.6	0.041182	SLC25A32	solute carrier family 25 (mitochondrial folate carrier), member 32
8033241	-1.6	0.010372	CD70	CD70 molecule
7987869	-1.6	0.002032	TMEM87A	transmembrane protein 87A
7983661	-1.6	0.031401
7936322	-1.6	0.024616	GPAM	glycerol-3-phosphate acyltransferase, mitochondrial
8096733	-1.6	0.00359	SGMS2	sphingomyelin synthase 2
8094938	-1.61	0.048097	NIPAL1	NIPA-like domain containing 1; uncharacterized LOC101927157
8080419	-1.61	0.044098	GNL3	guanine nucleotide binding protein-like 3 (nucleolar); small nucleolar RNA, C/D box 19B
7903321	-1.62	0.038237	RTCA	RNA 3-terminal phosphate cyclase
8166469	-1.62	0.010083	SAT1	spermidine/spermine N1-acetyltransferase 1
7915015	-1.62	0.005409	GNL2	guanine nucleotide binding protein-like 2 (nucleolar)
7924092	-1.62	0.000491	SLC30A1	solute carrier family 30 (zinc transporter), member 1
8081838	-1.62	0.015058	ARHGAP31	Rho GTPase activating protein 31
8059277	-1.63	0.009306
8112841	-1.63	0.025148	HOMER1	homer homolog 1 (Drosophila)
7979437	-1.63	0.023523	L3HYPDH	L-3-hydroxyproline dehydratase (trans-)
8064014	-1.63	0.023678	SLC17A9	solute carrier family 17 (vesicular nucleotide transporter), member 9
8143327	-1.64	0.003112	PARP12	poly (ADP-ribose) polymerase family, member 12
8011193	-1.64	0.027975	MIR22HG	MIR22 host gene (non-protein coding); microRNA 22
7898115	-1.64	0.003259	TMEM51	transmembrane protein 51
7908421	-1.64	0.019012	TROVE2	TROVE domain family, member 2
8098193	-1.65	0.006595	RNU4-87P	RNA, U4 small nuclear 87, pseudogene
8030557	-1.65	0.023083	ATF5	activating transcription factor 5
7956878	-1.65	0.035036	IRAK3	interleukin-1 receptor-associated kinase 3
7925823	-1.65	0.039981	GTPBP4	GTP binding protein 4
7953211	-1.66	0.017229	C12orf5	chromosome 12 open reading frame 5
8115210	-1.66	0.011822	TNIP1	TNFAIP3 interacting protein 1
7957890	-1.66	0.017348	UTP20	UTP20, small subunit (SSU) processome component, homolog (yeast)
8001918	-1.66	0.008357	RRAD	Ras-related associated with diabetes
8107897	-1.66	0.024732	PDLIM4	PDZ and LIM domain 4
8107673	-1.67	0.010313	GRAMD3	GRAM domain containing 3
8047381	-1.67	0.026496	CFLAR	CASP8 and FADD-like apoptosis regulator
7979367	-1.67	0.023732	EXOC5	exocyst complex component 5
8122807	-1.68	0.018954	AKAP12	A kinase (PRKA) anchor protein 12
8151334	-1.68	0.000547	MSC	musculin
7944082	-1.68	0.003717	TAGLN	transgelin
7938485	-1.69	0.006949	MICAL2	microtubule associated monooxygenase, calponin and LIM domain containing 2
8069565	-1.69	0.003402	BTG3	BTG family, member 3
7914878	-1.69	0.004596	CLSPN	claspin
7927599	-1.69	0.00587	ASAH2B	N-acylsphingosine amidohydrolase (non-lysosomal ceramidase) 2B; N-acylsphingosine amidohydrolase (non-lysosomal ceramidase) 2
7924476	-1.69	0.023544	TAF1A	TATA box binding protein (TBP)-associated factor, RNA polymerase I, A, 48kDa
8131996	-1.7	0.00433	CREB5	cAMP responsive element binding protein 5; uncharacterized LOC401317
7943424	-1.71	0.0187	BIRC2	baculoviral IAP repeat containing 2
8164701	-1.71	0.010016	SETX	senataxin
7958019	-1.71	0.00156	DRAM1	DNA-damage regulated autophagy modulator 1
8116983	-1.71	0.00108	CD83	CD83 molecule
7950282	-1.71	0.040962
8047097	-1.72	0.032601	GLS	glutaminase
8025402	-1.72	0.002656	ANGPTL4	angiopoietin-like 4
8113709	-1.73	0.001689	LOX	lysyl oxidase
8069676	-1.73	0.000176	ADAMTS1	ADAM metallopeptidase with thrombospondin type 1 motif, 1
7945781	-1.74	0.000975	PHLDA2	pleckstrin homology-like domain, family A, member 2
7982597	-1.74	0.001006	THBS1	thrombospondin 1
8146278	-1.74	0.008506	POMK	protein-O-mannose kinase
7965094	-1.75	0.001009	E2F7	E2F transcription factor 7
8031047	-1.76	0.010701	MYADM	myeloid-associated differentiation marker
7989915	-1.76	0.032302	TIPIN	TIMELESS interacting protein
7976567	-1.77	0.005153	BDKRB1	bradykinin receptor B1
8133215	-1.78	0.001707	STAG3L4	stromal antigen 3-like 4 (pseudogene)
8120833	-1.78	0.014051	SH3BGRL2	SH3 domain binding glutamate-rich protein like 2
8044080	-1.79	0.000436	SLC9A2	solute carrier family 9, subfamily A (NHE2, cation proton antiporter 2), member 2
7951140	-1.79	0.013398	LOC100131541	uncharacterized LOC100131541
7904364	-1.79	0.011972	WDR3	WD repeat domain 3
8152280	-1.79	0.033381	LRP12	low density lipoprotein receptor-related protein 12
7915084	-1.79	0.001114	YRDC	yrdC N(6)-threonylcarbamoyltransferase domain containing
8168079	-1.8	0.0362
8069269	-1.8	0.002114	COL6A1	collagen, type VI, alpha 1
7964872	-1.8	0.002483	PTPRB	protein tyrosine phosphatase, receptor type, B
7906900	-1.81	0.036542	DDR2	discoidin domain receptor tyrosine kinase 2
8146921	-1.81	0.000167	RDH10	retinol dehydrogenase 10 (all-trans)
7951467	-1.82	0.033314	ALKBH8	alkB, alkylation repair homolog 8 (E. coli)
7943218	-1.84	0.000255	PANX1	pannexin 1
7946334	-1.84	0.043823	NLRP10	NLR family, pyrin domain containing 10
7912157	-1.84	0.000207	ERRFI1	ERBB receptor feedback inhibitor 1
8067040	-1.85	0.00088	NFATC2	nuclear factor of activated T-cells, cytoplasmic, calcineurin-dependent 2
7903786	-1.85	0.001868	CSF1	colony stimulating factor 1 (macrophage)
7992828	-1.86	0.007186	IL32	interleukin 32
8114805	-1.86	0.005923	FGF1	fibroblast growth factor 1 (acidic)
8083090	-1.87	0.008647	ZBTB38	zinc finger and BTB domain containing 38
8130674	-1.88	0.007142	PDE10A	phosphodiesterase 10A
8037374	-1.89	0.000459	PLAUR	plasminogen activator, urokinase receptor
8106193	-1.9	0.042805	UTP15	UTP15, U3 small nucleolar ribonucleoprotein, homolog (S. cerevisiae)
8059708	-1.9	0.036369	SNORA75	small nucleolar RNA, H/ACA box 75
8151101	-1.9	0.001106	MYBL1	v-myb avian myeloblastosis viral oncogene homolog-like 1
8106170	-1.9	0.036151	TMEM171	transmembrane protein 171
8005707	-1.9	0.001483	MAP2K3	mitogen-activated protein kinase kinase 3; dual specificity mitogen-activated protein kinase kinase 3-like; myosin light chain kinase 2, skeletal/cardiac muscle-like
8095585	-1.9	0.002431	SLC4A4	solute carrier family 4 (sodium bicarbonate cotransporter), member 4
8112615	-1.91	0.000665	ENC1	ectodermal-neural cortex 1 (with BTB domain)
7909441	-1.92	0.002159	G0S2	G0/G1 switch 2
8093053	-1.92	0.018255	TFRC	transferrin receptor
7949532	-1.93	0.004034	FOSL1	FOS-like antigen 1
7929750	-1.93	0.000167	ENTPD7	ectonucleoside triphosphate diphosphohydrolase 7
7996393	-1.94	0.01311	CBFB	core-binding factor, beta subunit
8135514	-1.94	0.038615	IFRD1	interferon-related developmental regulator 1
8075310	-1.95	0.000438	LIF	leukemia inhibitory factor
7897227	-1.96	0.000665	AJAP1	adherens junctions associated protein 1
7951271	-1.98	0.007248	MMP1	matrix metallopeptidase 1 (interstitial collagenase)
8139656	-1.98	0.000764	GRB10	growth factor receptor-bound protein 10
8095744	-1.98	0.002461	AREG	amphiregulin
7957298	-1.98	0.003534	NAV3	neuron navigator 3
7971104	-1.99	0.009085	TRPC4	transient receptor potential cation channel, subfamily C, member 4
8101260	-1.99	0.003809	ANTXR2	anthrax toxin receptor 2
7952601	-1.99	0.000234	ETS1	v-ets avian erythroblastosis virus E26 oncogene homolog 1
8126666	-1.99	0.005285	NFKBIE	nuclear factor of kappa light polypeptide gene enhancer in B-cells inhibitor, epsilon
8092073	-1.99	0.028884	EIF5A2	eukaryotic translation initiation factor 5A2
8112139	-1.99	0.046054	IL6ST	interleukin 6 signal transducer
8139207	-2	0.00104	INHBA	inhibin, beta A
8049532	-2.02	0.012928	LRRFIP1	leucine rich repeat (in FLII) interacting protein 1
7972713	-2.03	0.003221	EFNB2	ephrin-B2
8110886	-2.03	0.008682	MED10	mediator complex subunit 10
8129953	-2.04	0.004297	HIVEP2	human immunodeficiency virus type I enhancer binding protein 2
8114572	-2.05	0.002122	HBEGF	heparin-binding EGF-like growth factor
8108370	-2.07	0.001978	EGR1	early growth response 1
8049528	-2.09	0.003424	LRRFIP1	leucine rich repeat (in FLII) interacting protein 1
8088642	-2.09	0.007203	LRIG1	leucine-rich repeats and immunoglobulin-like domains 1
8021653	-2.1	9.5e-05	SERPINB8	serpin peptidase inhibitor, clade B (ovalbumin), member 8; histocompatibility (minor) serpin domain containing
8095697	-2.11	0.000273	CXCL1	chemokine (C-X-C motif) ligand 1 (melanoma growth stimulating activity, alpha)
7927936	-2.11	0.006615	DDX21	DEAD (Asp-Glu-Ala-Asp) box helicase 21
7912520	-2.12	0.005071	NPPB	natriuretic peptide B
8144786	-2.14	0.002145	SLC7A2	solute carrier family 7 (cationic amino acid transporter, y+ system), member 2
7928589	-2.14	5.1e-05	PPIF	peptidylprolyl isomerase F
8104107	-2.15	0.000665	TRIML2	tripartite motif family-like 2
8044008	-2.15	0.000808	IL1RL2	interleukin 1 receptor-like 2
7968637	-2.16	0.001244	CCNA1	cyclin A1
8163637	-2.18	0.000167	TNC	tenascin C
8103011	-2.18	0.000369	OTUD4	OTU deubiquitinase 4
8064978	-2.19	0.001096	JAG1	jagged 1
7970569	-2.23	0.003886	SACS	sacsin molecular chaperone
8168447	-2.25	0.03226	PBDC1	polysaccharide biosynthesis domain containing 1
8014891	-2.27	5.9e-05	IKZF3	IKAROS family zinc finger 3 (Aiolos)
8100994	-2.27	0.004263	CXCL2	chemokine (C-X-C motif) ligand 2
8079163	-2.29	0.040798	RNU6-367P	RNA, U6 small nuclear 367, pseudogene
7965964	-2.3	4e-06	SLC41A2	solute carrier family 41 (magnesium transporter), member 2
7978644	-2.31	1.1e-05	NFKBIA	nuclear factor of kappa light polypeptide gene enhancer in B-cells inhibitor, alpha
7977046	-2.32	0.002708	TNFAIP2	tumor necrosis factor, alpha-induced protein 2
7957260	-2.32	0.001513	GLIPR1	GLI pathogenesis-related 1
8141016	-2.33	0.007541	TFPI2	tissue factor pathway inhibitor 2
7920333	-2.36	0.001317
8026272	-2.37	3.7e-05	IL27RA	interleukin 27 receptor, alpha
8088952	-2.41	0.000217	RN7SL751P	RNA, 7SL, cytoplasmic 751, pseudogene
8029580	-2.41	0.001552	RELB	v-rel avian reticuloendotheliosis viral oncogene homolog B
7921344	-2.43	0.016029	ELL2P1	elongation factor, RNA polymerase II, 2 pseudogene 1; elongation factor, RNA polymerase II, 2
8115732	-2.52	0.002236	LOC100133106	VCEW9374
8010061	-2.55	5.9e-05	SPHK1	sphingosine kinase 1
7930074	-2.58	0.000398	NFKB2	nuclear factor of kappa light polypeptide gene enhancer in B-cells 2 (p49/p100)
8096050	-2.64	0.004082	FGF5	fibroblast growth factor 5
8066513	-2.68	0.00013	SDC4	syndecan 4; ROS proto-oncogene 1 , receptor tyrosine kinase
8116921	-2.77	0.000401	EDN1	endothelin 1
8025601	-2.83	0.000328	ICAM1	intercellular adhesion molecule 1
8054254	-2.84	0.000503	AFF3	AF4/FMR2 family, member 3
8140955	-2.88	0.003593	CDK6	cyclin-dependent kinase 6
7908072	-2.98	3.7e-05	LAMC2	laminin, gamma 2
8116418	-3.01	0.00551	GFPT2	glutamine-fructose-6-phosphate transaminase 2
8048870	-3.22	0.002614	DAW1	dynein assembly factor with WDR repeat domains 1
7917516	-3.3	0.000914	GBP1	guanylate binding protein 1, interferon-inducible; guanylate binding protein 1, interferon-inducible pseudogene 1; guanylate binding protein 3
7924029	-3.36	0.00313	LAMB3	laminin, beta 3
8131803	-3.66	0.000997	IL6	interleukin 6
7982377	-3.76	0.00024	GREM1	gremlin 1, DAN family BMP antagonist
8096635	-3.91	0.000125	NFKB1	nuclear factor of kappa light polypeptide gene enhancer in B-cells 1
8092726	-4.02	1.9e-05	CLDN1	claudin 1
8122265	-4.18	2.9e-05	TNFAIP3	tumor necrosis factor, alpha-induced protein 3
8021635	-6.16	0.000212	SERPINB2	serpin peptidase inhibitor, clade B (ovalbumin), member 2; serpin peptidase inhibitor, clade B (ovalbumin), member 10
8095680	-6.78	4.3e-05	CXCL8	chemokine (C-X-C motif) ligand 8
8083594	-7.39	0.000438	PTX3	pentraxin 3, long
7912145	-8.27	0.000216	TNFRSF9	tumor necrosis factor receptor superfamily, member 9
8048864	-8.49	0.000587	CCL20	chemokine (C-C motif) ligand 20
